# Supplementary material for: Pea Efficiency of Post-drought Recovery Relies on the Strategy to Fine-Tune Nitrogen Nutrition
Source: Front Plant Sci. 2020 Feb 27;11:204. doi: 10.3389/fpls.2020.00204 (PMC7056749; doi:10.3389/fpls.2020.00204)
Supplement: Supplementary file 2 [file Table_1.XLSX]

## Sheet: READ ME
Supplementary Table S1: Plant trait values for each genotype and each water treatment measured or calculated throughout the kinetics experiment and associated results from the analysis of variance.
RESULTS OF STATISTICAL ANALYSES												Conditions
Each tab corresponds to the analysis of one variable												7 samplings :
												0 days of water deficit
	Table 1 :	Table of one factor ANOVA followed by SNK post-hoc test, p < 0.05										7 days of water deficit
												13 days of water deficit
		For each sampling, for each genotype and water condition										3 days of re-watering
			mean	mean of samples								7 days of re-watering
			sd	standard deviation of samples								10 days of re-watering
			SNK	result of the SNK post-hoc test								15 days of re-watering
	Table 2 :	Table of multi factor ANOVA (genotype effect and water condition effect)										2 genotypes :
												Kayanne
		For each sampling, genotype effect, water condition effect and interaction of genotype and water condition effect were tested										Puget
			Df	degrees of freedom
			Sum Sq	sum of square								2 water conditions :
			Mean Sq	mean of square								WW	well watered plants
			F-value	F-value								WD	plants having experienced a water deficit
			Pr(>F)	P-value

## Sheet: Plant total biomass
Table 1																								Table 2
		0 days of water deficit			7 days of water deficit			13 days of water deficit			3 days of re-watering			7 days of re-watering			10 days of re-watering			15 days of re-watering					Sampling	Df	Sum Sq	Mean Sq	F value	Pr(>F)
Genotype	Water condition	mean	sd	SNK	mean	sd	SNK	mean	sd	SNK	mean	sd	SNK	mean	sd	SNK	mean	sd	SNK	mean	sd	SNK		genotype	0 day of water deficit	1	0.00180798	0.00180798	27.0027	0.000826009
Kayanne	WD	NA	NA	NA	0.35508	0.0399477	a	0.60881	0.0667213	b	0.798258	0.0976094	b	1.33763	0.124658	c	1.54872	0.136676	d	2.74609	0.790505	b		Residuals	0 day of water deficit	8	0.000535644	6.69555e-05	NA	NA
Kayanne	WW	0.156945	0.00424006	b	0.354658	0.0349843	a	0.742356	0.103016	a	1.17791	0.20042	a	1.74163	0.274806	b	2.20093	0.155216	b	3.76549	0.377517	a		genotype	7 days of water deficit	1	6.92883e-05	6.92883e-05	0.0560864	0.815622
Puget	WD	NA	NA	NA	0.345127	0.0341688	a	0.49243	0.0807989	b	0.775783	0.168275	b	1.5008	0.258417	bc	1.77538	0.196506	c	3.4776	0.553134	a		water condition	7 days of water deficit	1	0.000243969	0.000243969	0.197484	0.662365
Puget	WW	0.183837	0.0107672	a	0.360343	0.0297839	a	0.5983	0.115381	b	1.03023	0.0223839	a	2.04635	0.2596	a	2.52058	0.177976	a	4.28499	0.283209	a		genotype : water condition	7 days of water deficit	1	0.000312168	0.000312168	0.252689	0.621638
																								Residuals	7 days of water deficit	17	0.0210016	0.00123539	NA	NA
																								genotype	13 days of water deficit	1	0.0924912	0.0924912	10.4404	0.00463377
																								water condition	13 days of water deficit	1	0.0771672	0.0771672	8.7106	0.0085412
																								genotype : water condition	13 days of water deficit	1	0.00104449	0.00104449	0.117902	0.735299
																								Residuals	13 days of water deficit	18	0.159462	0.008859	NA	NA
																								genotype	3 day of re-watering	1	0.0666317	0.0666317	3.06302	0.0971193
																								water condition	3 day of re-watering	1	0.566891	0.566891	26.0597	7.40305e-05
																								genotype : water condition	3 day of re-watering	1	0.0209035	0.0209035	0.960923	0.339947
																								Residuals	3 day of re-watering	18	0.391564	0.0217536	NA	NA
																								genotype	7 day of re-watering	1	0.29851	0.29851	5.41666	0.0318124
																								water condition	7 day of re-watering	1	1.20639	1.20639	21.8907	0.000186961
																								genotype : water condition	7 day of re-watering	1	0.0273238	0.0273238	0.495807	0.490358
																								Residuals	7 day of re-watering	18	0.991975	0.0551097	NA	NA
																								genotype	10 day of re-watering	1	0.624555	0.624555	21.7393	0.000193726
																								water condition	10 day of re-watering	1	2.67536	2.67536	93.1228	1.54085e-08
																								genotype : water condition	10 day of re-watering	1	0.0115277	0.0115277	0.40125	0.534411
																								Residuals	10 day of re-watering	18	0.517128	0.0287294	NA	NA
																								genotype	15 day of re-watering	1	2.13411	2.13411	7.13783	0.0155589
																								water condition	15 day of re-watering	1	4.68592	4.68592	15.6727	0.000920386
																								genotype : water condition	15 day of re-watering	1	0.0612985	0.0612985	0.205021	0.656108
																								Residuals	15 day of re-watering	18	5.38174	0.298986	NA	NA

## Sheet: Shoot Biomass
Table 1																								Table 2
		0 days of water deficit			7 days of water deficit			13 days of water deficit			3 days of re-watering			7 days of re-watering			10 days of re-watering			15 days of re-watering					Sampling	Df	Sum Sq	Mean Sq	F value	Pr(>F)
Genotype	Water condition	mean	sd	SNK	mean	sd	SNK	mean	sd	SNK	mean	sd	SNK	mean	sd	SNK	mean	sd	SNK	mean	sd	SNK		geno	0 day of water deficit	1	0.000672093	0.000672093	23.014	0.00136024
Kayanne	WD	NA	NA	NA	0.224032	0.0275469	a	0.422504	0.0401699	b	0.609932	0.0838618	b	1.04622	0.0902668	b	1.2633	0.109588	b	2.32715	0.667482	b		Residuals	0 day of water deficit	8	0.000233629	2.92036e-05	NA	NA
Kayanne	WW	0.0825527	0.00382261	b	0.234458	0.0280659	a	0.55122	0.0797151	a	0.948035	0.165204	a	1.40643	0.211182	a	1.84068	0.135004	a	3.24076	0.341216	a		geno	7 days of water deficit	1	0.00904571	0.00904571	14.6953	0.00133066
Puget	WD	NA	NA	NA	0.181693	0.0228687	b	0.288918	0.0554224	c	0.523784	0.118291	b	1.04061	0.216628	b	1.27727	0.158788	b	2.63624	0.394979	ab		ttt	7 days of water deficit	1	0.000882151	0.000882151	1.4331	0.247686
Puget	WW	0.098949	0.00661777	a	0.197868	0.0170852	ab	0.371105	0.077584	bc	0.704013	0.0330925	b	1.44227	0.179853	a	1.8772	0.143028	a	3.24566	0.23675	a		geno:ttt	7 days of water deficit	1	4.21756e-05	4.21756e-05	0.0685167	0.796654
																								Residuals	7 days of water deficit	17	0.0104644	0.000615553	NA	NA
																								geno	13 days of water deficit	1	0.134193	0.134193	31.2371	2.64311e-05
																								ttt	13 days of water deficit	1	0.0587312	0.0587312	13.6713	0.0016479
																								geno:ttt	13 days of water deficit	1	0.00295224	0.00295224	0.687216	0.417971
																								Residuals	13 days of water deficit	18	0.077327	0.00429594	NA	NA
																								geno	3 day of re-watering	1	0.182882	0.182882	13.4431	0.00176563
																								ttt	3 day of re-watering	1	0.387666	0.387666	28.4962	4.49192e-05
																								geno:ttt	3 day of re-watering	1	0.0332328	0.0332328	2.44285	0.135472
																								Residuals	3 day of re-watering	18	0.244875	0.0136041	NA	NA
																								geno	7 day of re-watering	1	0.001246	0.001246	0.0386137	0.846418
																								ttt	7 day of re-watering	1	0.790249	0.790249	24.4899	0.00010375
																								geno:ttt	7 day of re-watering	1	0.00234189	0.00234189	0.0725754	0.790687
																								Residuals	7 day of re-watering	18	0.58083	0.0322683	NA	NA
																								geno	10 day of re-watering	1	0.0375613	0.0375613	1.97069	0.177393
																								ttt	10 day of re-watering	1	1.87915	1.87915	98.5914	9.95989e-09
																								geno:ttt	10 day of re-watering	1	0.000678505	0.000678505	0.0355984	0.852458
																								Residuals	10 day of re-watering	18	0.343079	0.01906	NA	NA
																								geno	15 day of re-watering	1	0.134445	0.134445	0.661557	0.426639
																								ttt	15 day of re-watering	1	3.30631	3.30631	16.2693	0.000779425
																								geno:ttt	15 day of re-watering	1	0.126182	0.126182	0.620898	0.440968
																								Residuals	15 day of re-watering	18	3.65804	0.203224	NA	NA

## Sheet: Nodulated Root Biomass
Table 1																								Table 2
		0 days of water deficit			7 days of water deficit			13 days of water deficit			3 days of re-watering			7 days of re-watering			10 days of re-watering			15 days of re-watering					Sampling	Df	Sum Sq	Mean Sq	F value	Pr(>F)
Genotype	Water condition	mean	sd	SNK	mean	sd	SNK	mean	sd	SNK	mean	sd	SNK	mean	sd	SNK	mean	sd	SNK	mean	sd	SNK		geno	0 day of water deficit	1	0.000275415	0.000275415	16.0822	0.00389364
Kayanne	WD	NA	NA	NA	0.131048	0.0198221	b	0.186306	0.0330666	a	0.188327	0.0193799	c	0.291418	0.0359919	c	0.285417	0.0331493	d	0.418942	0.127069	c		Residuals	0 day of water deficit	8	0.000137004	1.71255e-05	NA	NA
Kayanne	WW	0.074392	0.00358662	b	0.1202	0.0081995	b	0.191136	0.024618	a	0.229878	0.0390521	bc	0.3352	0.0662966	c	0.360258	0.0296854	c	0.524738	0.0437274	c		geno	7 days of water deficit	1	0.00753163	0.00753163	35.9536	1.44494e-05
Puget	WD	NA	NA	NA	0.163433	0.0137511	a	0.203512	0.0278268	a	0.251998	0.0500919	b	0.460186	0.0493772	b	0.498118	0.0425925	b	0.84136	0.180085	b		ttt	7 days of water deficit	1	0.000198289	0.000198289	0.946568	0.344235
Puget	WW	0.084888	0.00462462	a	0.162475	0.0153612	a	0.227195	0.0402066	a	0.326215	0.0401104	a	0.60408	0.0890428	a	0.643383	0.056344	a	1.03933	0.135349	a		geno:ttt	7 days of water deficit	1	0.000124858	0.000124858	0.596032	0.450696
																								Residuals	7 days of water deficit	17	0.0035612	0.000209482	NA	NA
																								geno	13 days of water deficit	1	0.00386881	0.00386881	3.7136	0.0699061
																								ttt	13 days of water deficit	1	0.00125632	0.00125632	1.20592	0.286614
																								geno:ttt	13 days of water deficit	1	0.000484702	0.000484702	0.465257	0.503861
																								Residuals	13 days of water deficit	18	0.0187523	0.00104179	NA	NA
																								geno	3 day of re-watering	1	0.0287357	0.0287357	19.2457	0.000355547
																								ttt	3 day of re-watering	1	0.0169764	0.0169764	11.3699	0.0033961
																								geno:ttt	3 day of re-watering	1	0.00142267	0.00142267	0.952831	0.341937
																								Residuals	3 day of re-watering	18	0.0268758	0.0014931	NA	NA
																								geno	7 day of re-watering	1	0.261185	0.261185	67.2385	1.72134e-07
																								ttt	7 day of re-watering	1	0.0438472	0.0438472	11.2879	0.00348894
																								geno:ttt	7 day of re-watering	1	0.013667	0.013667	3.51839	0.0770063
																								Residuals	7 day of re-watering	18	0.0699202	0.00388445	NA	NA
																								geno	10 day of re-watering	1	0.355789	0.355789	193.587	4.50446e-11
																								ttt	10 day of re-watering	1	0.0701358	0.0701358	38.1612	7.85161e-06
																								geno:ttt	10 day of re-watering	1	0.00661275	0.00661275	3.59803	0.0740126
																								Residuals	10 day of re-watering	18	0.0330819	0.00183788	NA	NA
																								geno	15 day of re-watering	1	1.19726	1.19726	73.4781	9.04215e-08
																								ttt	15 day of re-watering	1	0.119974	0.119974	7.36304	0.0142375
																								geno:ttt	15 day of re-watering	1	0.0115854	0.0115854	0.711017	0.410172
																								Residuals	15 day of re-watering	18	0.293293	0.0162941	NA	NA

## Sheet: Root Biomass
Table 1																								Table 2
		0 days of water deficit			7 days of water deficit			13 days of water deficit			3 days of re-watering			7 days of re-watering			10 days of re-watering			15 days of re-watering					Sampling	Df	Sum Sq	Mean Sq	F value	Pr(>F)
Genotype	Water condition	mean	sd	SNK	mean	sd	SNK	mean	sd	SNK	mean	sd	SNK	mean	sd	SNK	mean	sd	SNK	mean	sd	SNK		geno	0 day of water deficit	1	0.000258877	0.000258877	13.9341	0.00576426
Kayanne	WD	NA	NA	NA	0.118138	0.0178718	b	0.16796	0.0309503	a	0.168327	0.0173365	c	0.246267	0.0292264	c	0.238767	0.0294203	d	0.34595	0.102717	c		Residuals	0 day of water deficit	8	0.00014863	1.85787e-05	NA	NA
Kayanne	WW	0.072106	0.00390337	b	0.104388	0.00564059	b	0.162648	0.021228	a	0.195205	0.0319379	bc	0.277992	0.0543124	c	0.3041	0.0279811	c	0.43085	0.0456893	c		geno	7 days of water deficit	1	0.00495031	0.00495031	30.4365	3.77165e-05
Puget	WD	NA	NA	NA	0.142947	0.0120162	a	0.18103	0.0250338	a	0.224242	0.0434924	b	0.385316	0.0402626	b	0.411633	0.0406907	b	0.6843	0.15413	b		ttt	7 days of water deficit	1	0.000428985	0.000428985	2.63757	0.122758
Puget	WW	0.082282	0.00468201	a	0.13903	0.0142164	a	0.193577	0.0320788	a	0.28016	0.0362416	a	0.510186	0.0763079	a	0.55045	0.0444621	a	0.88036	0.121651	a		geno:ttt	7 days of water deficit	1	0.000123431	0.000123431	0.758905	0.395808
																								Residuals	7 days of water deficit	17	0.00276495	0.000162644	NA	NA
																								geno	13 days of water deficit	1	0.00263984	0.00263984	3.41533	0.081093
																								ttt	13 days of water deficit	1	0.000107893	0.000107893	0.139587	0.713056
																								geno:ttt	13 days of water deficit	1	0.000434907	0.000434907	0.562667	0.462881
																								Residuals	13 days of water deficit	18	0.0139129	0.000772939	NA	NA
																								geno	3 day of re-watering	1	0.0229344	0.0229344	20.6397	0.000251901
																								ttt	3 day of re-watering	1	0.00854737	0.00854737	7.69216	0.0125282
																								geno:ttt	3 day of re-watering	1	0.00112443	0.00112443	1.01192	0.327775
																								Residuals	3 day of re-watering	18	0.0200012	0.00111118	NA	NA
																								geno	7 day of re-watering	1	0.187939	0.187939	69.3274	1.38042e-07
																								ttt	7 day of re-watering	1	0.0301698	0.0301698	11.1291	0.00367671
																								geno:ttt	7 day of re-watering	1	0.0118309	0.0118309	4.36421	0.0511735
																								Residuals	7 day of re-watering	18	0.048796	0.00271089	NA	NA
																								geno	10 day of re-watering	1	0.254821	0.254821	184.656	6.65272e-11
																								ttt	10 day of re-watering	1	0.0608547	0.0608547	44.0983	3.1178e-06
																								geno:ttt	10 day of re-watering	1	0.00719973	0.00719973	5.21728	0.034724
																								Residuals	10 day of re-watering	18	0.0248396	0.00137998	NA	NA
																								geno	15 day of re-watering	1	0.846441	0.846441	70.0786	1.27677e-07
																								ttt	15 day of re-watering	1	0.100873	0.100873	8.35148	0.00975598
																								geno:ttt	15 day of re-watering	1	0.0168498	0.0168498	1.39503	0.252929
																								Residuals	15 day of re-watering	18	0.217412	0.0120785	NA	NA

## Sheet: Nodule Biomass
Table 1																								Table 2
		0 days of water deficit			7 days of water deficit			13 days of water deficit			3 days of re-watering			7 days of re-watering			10 days of re-watering			15 days of re-watering					Sampling	Df	Sum Sq	Mean Sq	F value	Pr(>F)
Genotype	Water condition	mean	sd	SNK	mean	sd	SNK	mean	sd	SNK	mean	sd	SNK	mean	sd	SNK	mean	sd	SNK	mean	sd	SNK		geno	0 day of water deficit	1	2.56e-07	2.56e-07	0.205667	0.662234
Kayanne	WD	NA	NA	NA	0.01291	0.00216342	b	0.018346	0.00214525	c	0.02	0.00281875	c	0.0451517	0.00830998	c	0.04665	0.00713003	b	0.0729917	0.0261288	b		Residuals	0 day of water deficit	8	9.95784e-06	1.24473e-06	NA	NA
Kayanne	WW	0.002286	0.00121311	a	0.0158117	0.00331421	b	0.028488	0.00414685	ab	0.0346733	0.00787506	b	0.0572083	0.0120302	c	0.0561575	0.00351399	b	0.0938883	0.0104462	b		geno	7 days of water deficit	1	0.000269831	0.000269831	42.4203	5.31029e-06
Puget	WD	NA	NA	NA	0.0204867	0.00245509	a	0.0224817	0.00307659	bc	0.0277567	0.00827646	bc	0.07487	0.011388	b	0.086485	0.00820907	a	0.15706	0.0282636	a		ttt	7 days of water deficit	1	4.39628e-05	4.39628e-05	6.91141	0.0175927
Puget	WW	0.002606	0.00100888	a	0.023445	0.00120506	a	0.0336183	0.010793	a	0.046055	0.00429173	a	0.093894	0.0157144	a	0.0929333	0.0126984	a	0.15897	0.0156746	a		geno:ttt	7 days of water deficit	1	4.09929e-09	4.09929e-09	0.000644451	0.980043
																								Residuals	7 days of water deficit	17	0.000108135	6.3609e-06	NA	NA
																								geno	13 days of water deficit	1	0.00011708	0.00011708	2.93939	0.103609
																								ttt	13 days of water deficit	1	0.000627877	0.000627877	15.7634	0.000897242
																								geno:ttt	13 days of water deficit	1	1.34913e-06	1.34913e-06	0.033871	0.856039
																								Residuals	13 days of water deficit	18	0.000716965	3.98314e-05	NA	NA
																								geno	3 day of re-watering	1	0.000326712	0.000326712	7.86663	0.0117168
																								ttt	3 day of re-watering	1	0.00143199	0.00143199	34.4796	1.46652e-05
																								geno:ttt	3 day of re-watering	1	1.75208e-05	1.75208e-05	0.421869	0.524209
																								Residuals	3 day of re-watering	18	0.000747566	4.15315e-05	NA	NA
																								geno	7 day of re-watering	1	0.00601294	0.00601294	42.0251	4.25843e-06
																								ttt	7 day of re-watering	1	0.00127468	0.00127468	8.90885	0.00794409
																								geno:ttt	7 day of re-watering	1	6.6196e-05	6.6196e-05	0.462651	0.505043
																								Residuals	7 day of re-watering	18	0.00257543	0.00014308	NA	NA
																								geno	10 day of re-watering	1	0.00840571	0.00840571	105.48	5.91458e-09
																								ttt	10 day of re-watering	1	0.000329207	0.000329207	4.13111	0.0571244
																								geno:ttt	10 day of re-watering	1	1.2478e-05	1.2478e-05	0.156582	0.696974
																								Residuals	10 day of re-watering	18	0.00143442	7.96898e-05	NA	NA
																								geno	15 day of re-watering	1	0.0303351	0.0303351	67.1025	1.74658e-07
																								ttt	15 day of re-watering	1	0.00082755	0.00082755	1.83058	0.19281
																								geno:ttt	15 day of re-watering	1	0.000491582	0.000491582	1.0874	0.310852
																								Residuals	15 day of re-watering	18	0.00813727	0.000452071	NA	NA

## Sheet: Nodule Number
Table 1																								Table 2
		0 days of water deficit			7 days of water deficit			13 days of water deficit			3 days of re-watering			7 days of re-watering			10 days of re-watering			15 days of re-watering					Sampling	Df	Sum Sq	Mean Sq	F value	Pr(>F)
Genotype	Water condition	mean	sd	SNK	mean	sd	SNK	mean	sd	SNK	mean	sd	SNK	mean	sd	SNK	mean	sd	SNK	mean	sd	SNK		geno	0 day of water deficit	1	72.9	72.9	0.991837	0.348459
Kayanne	WD	NA	NA	NA	101.4	20.4034	a	94.3333	20.6559	b	105.167	22.6046	a	191.833	51.7123	ab	281.2	18.3085	a	380.833	133.78	b		Residuals	0 day of water deficit	8	588	73.5	NA	NA
Kayanne	WW	23.4	6.10737	a	97.1667	24.1447	a	136.833	14.9321	a	117.4	28.728	a	248.8	36.5404	a	286.25	9.70824	a	336.333	26.6883	b		geno	7 days of water deficit	1	4879.71	4879.71	5.63676	0.0282808
Puget	WD	NA	NA	NA	119.167	21.4048	a	138.2	31.0998	a	118	23.0738	a	145.4	59.5844	b	306.4	39.6459	a	527.75	110.095	a		ttt	7 days of water deficit	1	322.159	322.159	0.372139	0.549068
Puget	WW	28.8	10.4738	a	137.333	43.766	a	121.8	29.533	ab	139.2	18.9789	a	230.667	21.621	a	294.167	29.8155	a	364.333	32.7088	b		geno:ttt	7 days of water deficit	1	716.8	716.8	0.828005	0.374249
																								Residuals	7 days of water deficit	19	16448.2	865.695	NA	NA
																								geno	13 days of water deficit	1	1133.67	1133.67	1.92406	0.182347
																								ttt	13 days of water deficit	1	1360.41	1360.41	2.30887	0.146008
																								geno:ttt	13 days of water deficit	1	4730.74	4730.74	8.02897	0.0110147
																								Residuals	13 days of water deficit	18	10605.8	589.209	NA	NA
																								geno	3 day of re-watering	1	1572.55	1572.55	2.84228	0.10907
																								ttt	3 day of re-watering	1	1524.26	1524.26	2.755	0.114271
																								geno:ttt	3 day of re-watering	1	109.638	109.638	0.198164	0.661514
																								Residuals	3 day of re-watering	18	9958.83	553.269	NA	NA
																								geno	7 day of re-watering	1	3666.18	3666.18	1.87208	0.188075
																								ttt	7 day of re-watering	1	27586.8	27586.8	14.0868	0.0014554
																								geno:ttt	7 day of re-watering	1	1092.12	1092.12	0.557677	0.464841
																								Residuals	7 day of re-watering	18	35250.2	1958.34	NA	NA
																								geno	10 day of re-watering	1	1312.4	1312.4	1.6995	0.2108
																								ttt	10 day of re-watering	1	99.0489	99.0489	0.128265	0.72492
																								geno:ttt	10 day of re-watering	1	365.772	365.772	0.47366	0.501165
																								Residuals	10 day of re-watering	16	12355.6	772.224	NA	NA
																								geno	15 day of re-watering	1	27586.8	27586.8	3.68484	0.0709027
																								ttt	15 day of re-watering	1	51177.9	51177.9	6.83596	0.0175531
																								geno:ttt	15 day of re-watering	1	18854.9	18854.9	2.5185	0.129928
																								Residuals	15 day of re-watering	18	134758	7486.57	NA	NA

## Sheet: Evapotranspiration
Table 1																								Table 2
		0 days of water deficit			7 days of water deficit			13 days of water deficit			3 days of re-watering			7 days of re-watering			10 days of re-watering			15 days of re-watering					Sampling	Df	Sum Sq	Mean Sq	F value	Pr(>F)
Genotype	Water condition	mean	sd	SNK	mean	sd	SNK	mean	sd	SNK	mean	sd	SNK	mean	sd	SNK	mean	sd	SNK	mean	sd	SNK		genotype	0 day of water deficit	1	20.002	20.002	3.08111	0.117282
Kayanne	WD	NA	NA	NA	25.9143	0.848769	b	18.2333	2.98515	b	53.5833	2.78239	a	61.9167	3.44117	a	78.9444	7.35577	b	86.1	15.0411	b		Residuals	0 day of water deficit	8	51.9347	6.49184	NA	NA
Kayanne	WW	34.8571	2.25198	a	48.1667	7.84306	a	52.8	3.00786	a	57.0833	6.58344	a	61.3333	6.15968	a	77.8333	5.85314	b	91.8667	5.70286	b		genotype	7 days of water deficit	1	84.1909	84.1909	4.09817	0.0589344
Puget	WD	NA	NA	NA	25.5714	1.87137	b	17.8889	2.57265	b	57.4167	6.07797	a	67.45	6.08636	a	90.2222	12.0935	a	106.44	13.3727	a		water condition	7 days of water deficit	1	2425.46	2425.46	118.064	4.524e-09
Puget	WW	32.0286	2.81287	a	46.75	2.66337	a	51.4444	4.62081	a	55.25	3.52373	a	67.7	4.32796	a	95.7778	6.66222	a	111.56	7.44231	a		genotype : water condition	7 days of water deficit	1	1.472	1.472	0.0716526	0.792166
																								Residuals	7 days of water deficit	17	349.24	20.5436	NA	NA
																								genotype	13 days of water deficit	1	3.94091	3.94091	0.335103	0.569843
																								water condition	13 days of water deficit	1	6363.67	6363.67	541.115	6.99204e-15
																								genotype : water condition	13 days of water deficit	1	1.39411	1.39411	0.118544	0.734609
																								Residuals	13 days of water deficit	18	211.685	11.7603	NA	NA
																								genotype	3 day of re-watering	1	8.07424	8.07424	0.304449	0.587892
																								water condition	3 day of re-watering	1	5.20185	5.20185	0.196142	0.663129
																								genotype : water condition	3 day of re-watering	1	42.8148	42.8148	1.61438	0.220054
																								Residuals	3 day of re-watering	18	477.375	26.5208	NA	NA
																								genotype	7 day of re-watering	1	193.105	193.105	7.3639	0.0142328
																								water condition	7 day of re-watering	1	0.230114	0.230114	0.00877521	0.926401
																								genotype : water condition	7 day of re-watering	1	0.94697	0.94697	0.036112	0.851411
																								Residuals	7 day of re-watering	18	472.017	26.2231	NA	NA
																								genotype	10 day of re-watering	1	1146.82	1146.82	15.5618	0.000949623
																								water condition	10 day of re-watering	1	36.2963	36.2963	0.492524	0.491779
																								genotype : water condition	10 day of re-watering	1	59.2593	59.2593	0.804121	0.381701
																								Residuals	10 day of re-watering	18	1326.5	73.6944	NA	NA
																								genotype	15 day of re-watering	1	2185.46	2185.46	17.6353	0.000538895
																								water condition	15 day of re-watering	1	164.729	164.729	1.32926	0.264018
																								genotype : water condition	15 day of re-watering	1	0.570242	0.570242	0.0046015	0.946665
																								Residuals	15 day of re-watering	18	2230.66	123.925	NA	NA

## Sheet: Nitrogen Nutrition Index
Table 1																								Table 2
		0 days of water deficit			7 days of water deficit			13 days of water deficit			3 days of re-watering			7 days of re-watering			10 days of re-watering			15 days of re-watering					Sampling	Df	Sum Sq	Mean Sq	F value	Pr(>F)
Genotype	Water condition	mean	sd	SNK	mean	sd	SNK	mean	sd	SNK	mean	sd	SNK	mean	sd	SNK	mean	sd	SNK	mean	sd	SNK		genotype	0 day of water deficit	1	0.0740042	0.0740042	51.2761	9.60742e-05
Kayanne	WD	NA	NA	NA	0.828613	0.0244611	a	0.807738	0.00913212	d	0.751932	0.0167	d	0.742768	0.0175988	d	0.780198	0.0090632	d	0.788814	0.0219102	b		Residuals	0 day of water deficit	8	0.011546	0.00144325	NA	NA
Kayanne	WW	0.803689	0.0337882	a	0.832345	0.0276663	a	0.851808	0.015028	c	0.855764	0.0760095	c	0.830754	0.0206017	c	0.823887	0.0231187	c	0.798417	0.0403093	b		genotype	7 days of water deficit	1	0.00120505	0.00120505	0.398384	0.53632
Puget	WD	NA	NA	NA	0.833536	0.0300958	a	1.0246	0.0245964	b	0.933432	0.0700779	b	0.928225	0.0551605	b	0.950601	0.0362935	b	1.01977	0.0503326	a		water condition	7 days of water deficit	1	0.0013716	0.0013716	0.453446	0.509755
Puget	WW	0.631637	0.0417714	b	0.864237	0.116437	a	1.09529	0.0354642	a	1.01735	0.0407969	a	1.11921	0.039465	a	1.1038	0.0250209	a	1.05513	0.0276586	a		genotype : water condition	7 days of water deficit	1	0.000928541	0.000928541	0.306972	0.586759
																								Residuals	7 days of water deficit	17	0.0514223	0.00302484	NA	NA
																								genotype	13 days of water deficit	1	0.288975	0.288975	493.018	1.57326e-14
																								water condition	13 days of water deficit	1	0.0188799	0.0188799	32.2108	2.20546e-05
																								genotype : water condition	13 days of water deficit	1	0.000966274	0.000966274	1.64855	0.215438
																								Residuals	13 days of water deficit	18	0.0105504	0.000586135	NA	NA
																								genotype	3 day of re-watering	1	0.145189	0.145189	43.6807	3.31698e-06
																								water condition	3 day of re-watering	1	0.0487141	0.0487141	14.6559	0.00123123
																								genotype : water condition	3 day of re-watering	1	0.000528929	0.000528929	0.159131	0.694651
																								Residuals	3 day of re-watering	18	0.0598294	0.00332386	NA	NA
																								genotype	7 day of re-watering	1	0.306258	0.306258	249.764	5.36436e-12
																								water condition	7 day of re-watering	1	0.0999422	0.0999422	81.5064	4.20451e-08
																								genotype : water condition	7 day of re-watering	1	0.0144652	0.0144652	11.7969	0.00295556
																								Residuals	7 day of re-watering	18	0.0220714	0.00122619	NA	NA
																								genotype	10 day of re-watering	1	0.287355	0.287355	440.937	4.14721e-14
																								water condition	10 day of re-watering	1	0.0589992	0.0589992	90.5322	1.9092e-08
																								genotype : water condition	10 day of re-watering	1	0.0159891	0.0159891	24.5347	0.000102738
																								Residuals	10 day of re-watering	18	0.0117305	0.000651692	NA	NA
																								genotype	15 day of re-watering	1	0.324301	0.324301	246.118	6.07144e-12
																								water condition	15 day of re-watering	1	0.00249778	0.00249778	1.89561	0.185454
																								genotype : water condition	15 day of re-watering	1	0.000904659	0.000904659	0.686562	0.418188
																								Residuals	15 day of re-watering	18	0.023718	0.00131766	NA	NA

## Sheet: Nodule-Nodulated Root ratio
Table 1																								Table 2
		0 days of water deficit			7 days of water deficit			13 days of water deficit			3 days of re-watering			7 days of re-watering			10 days of re-watering			15 days of re-watering					Sampling	Df	Sum Sq	Mean Sq	F value	Pr(>F)
Genotype	Water condition	mean	sd	SNK	mean	sd	SNK	mean	sd	SNK	mean	sd	SNK	mean	sd	SNK	mean	sd	SNK	mean	sd	SNK		genotype	0 day of water deficit	1	1.25225e-08	1.25225e-08	6.26524e-05	0.993878
Kayanne	WD	NA	NA	NA	0.0985596	0.00659907	b	0.0993218	0.00632097	b	0.106209	0.00980803	b	0.154438	0.0156097	a	0.163854	0.0194803	ab	0.172422	0.023011	a		Residuals	0 day of water deficit	8	0.00159898	0.000199872	NA	NA
Kayanne	WW	0.0308335	0.01604	a	0.13069	0.0200781	a	0.149086	0.0117367	a	0.150107	0.0125909	a	0.170335	0.00331937	a	0.156387	0.0114323	ab	0.180058	0.0273454	a		genotype	7 days of water deficit	1	0.0015135	0.0015135	9.08963	0.00780274
Puget	WD	NA	NA	NA	0.125277	0.00972311	a	0.110596	0.00555067	b	0.109614	0.0192113	b	0.162337	0.0140946	a	0.174283	0.0180627	a	0.188221	0.0146844	a		water condition	7 days of water deficit	1	0.00352654	0.00352654	21.1794	0.000253915
Puget	WW	0.0307627	0.0119358	a	0.144793	0.00748537	a	0.146365	0.0298056	a	0.141635	0.00768761	a	0.155629	0.0150445	a	0.143945	0.00960889	b	0.153594	0.00868283	a		genotype : water condition	7 days of water deficit	1	0.000203116	0.000203116	1.21986	0.284777
																								Residuals	7 days of water deficit	17	0.00283064	0.000166508	NA	NA
																								genotype	13 days of water deficit	1	9.97512e-05	9.97512e-05	0.338348	0.567998
																								water condition	13 days of water deficit	1	0.00976226	0.00976226	33.1128	1.87099e-05
																								genotype : water condition	13 days of water deficit	1	0.000267133	0.000267133	0.906092	0.353762
																								Residuals	13 days of water deficit	18	0.00530673	0.000294818	NA	NA
																								genotype	3 day of re-watering	1	0.000179447	0.000179447	0.9799	0.335345
																								water condition	3 day of re-watering	1	0.00805383	0.00805383	43.9792	3.17322e-06
																								genotype : water condition	3 day of re-watering	1	0.000188092	0.000188092	1.0271	0.32427
																								Residuals	3 day of re-watering	18	0.00329631	0.000183128	NA	NA
																								genotype	7 day of re-watering	1	6.31688e-05	6.31688e-05	0.382405	0.544066
																								water condition	7 day of re-watering	1	0.000173854	0.000173854	1.05246	0.318531
																								genotype : water condition	7 day of re-watering	1	0.000696752	0.000696752	4.21793	0.0548191
																								Residuals	7 day of re-watering	18	0.00297339	0.000165188	NA	NA
																								genotype	10 day of re-watering	1	1.67579e-05	1.67579e-05	0.0688296	0.796028
																								water condition	10 day of re-watering	1	0.00219753	0.00219753	9.02586	0.00761375
																								genotype : water condition	10 day of re-watering	1	0.000697417	0.000697417	2.86449	0.107791
																								Residuals	10 day of re-watering	18	0.00438246	0.00024347	NA	NA
																								genotype	15 day of re-watering	1	0.000155111	0.000155111	0.369778	0.550722
																								water condition	15 day of re-watering	1	0.000736808	0.000736808	1.75652	0.201637
																								genotype : water condition	15 day of re-watering	1	0.00243565	0.00243565	5.80647	0.026888
																								Residuals	15 day of re-watering	18	0.00755048	0.000419471	NA	NA

[truncated: 9 more sheets: Stomatal conductance, Total Nitrogen Amount, Shoot-Nodulated Root ratio, Leaf area, Plant nitrogen concentration, NUE, RUE, WUE, Water uptake activity (sRWU)]
